# Supplementary material for: Polyvinyl Alcohol–Citric Acid: A New Material for Green and Efficient Removal of Cationic Dye Wastewater
Source: Polymers (Basel). 2023 Nov 7;15(22):4341. doi: 10.3390/polym15224341 (PMC10675270; doi:10.3390/polym15224341)
Supplement: Supplementary file 1 [file polymers-15-04341-s001.zip]

Archive with 1 entries (1 files):
- polymers-2691861-supplementary.pdf
